# Supplementary material for: Bubble-Induced Endothelial Microparticles Promote Endothelial Dysfunction
Source: PLoS One. 2017 Jan 23;12(1):e0168881. doi: 10.1371/journal.pone.0168881 (PMC5256891; doi:10.1371/journal.pone.0168881)
Supplement: S1 File — (XLSX) [file pone.0168881.s001.xlsx]

## Sheet: Sheet1
Bubble-induced EMPs
NC	Bubble	EMPs retention %
		0.5 h	1 h	2 h
5.2	15.8	56.84	31.5	13
5.5	16.1	53.64	30.4	14
5.1	16.9	62.55	38.1	11
