# Supplementary material for: Bubble-Induced Endothelial Microparticles Promote Endothelial Dysfunction
Source: PLoS One. 2017 Jan 23;12(1):e0168881. doi: 10.1371/journal.pone.0168881 (PMC5256891; doi:10.1371/journal.pone.0168881)
Supplement: S2 File — (XLSX) [file pone.0168881.s002.xlsx]

## Sheet: Sheet1
Cell viability (%)
EMPs	－	－	＋	＋
FSN-100	－	＋	－	＋
	100	101.82	83.65	98.14
	100	95.14	85.29	95.78
	100	97.18	83.88	94.8
