# Supplementary material for: Bubble-Induced Endothelial Microparticles Promote Endothelial Dysfunction
Source: PLoS One. 2017 Jan 23;12(1):e0168881. doi: 10.1371/journal.pone.0168881 (PMC5256891; doi:10.1371/journal.pone.0168881)
Supplement: S3 File — (XLSX) [file pone.0168881.s003.xlsx]

## Sheet: Sheet1
Apoptotic rate(%)
EMPs	－	－	＋	＋
FSN-100	－	＋	－	＋
	2	2.2	8.2	3
	2.5	2	6.8	2.6
	2.3	3	7.6	2.2
