# Supplementary material for: Bubble-Induced Endothelial Microparticles Promote Endothelial Dysfunction
Source: PLoS One. 2017 Jan 23;12(1):e0168881. doi: 10.1371/journal.pone.0168881 (PMC5256891; doi:10.1371/journal.pone.0168881)
Supplement: S4 File — (XLSX) [file pone.0168881.s004.xlsx]

## Sheet: Sheet1
s-VCAM-1
EMPs	－	－	＋	＋
FSN-100	－	＋	－	＋
	0.22	0.25	0.43	0.25
	0.2	0.26	0.52	0.27
	0.3	0.2	0.48	0.28
