# Supplementary material for: Bubble-Induced Endothelial Microparticles Promote Endothelial Dysfunction
Source: PLoS One. 2017 Jan 23;12(1):e0168881. doi: 10.1371/journal.pone.0168881 (PMC5256891; doi:10.1371/journal.pone.0168881)
Supplement: S5 File — (XLSX) [file pone.0168881.s005.xlsx]

## Sheet: Sheet1
s-ICAM-1
EMPs	－	－	＋	＋
FSN-100	－	＋	－	＋
	0.42	0.38	0.85	0.47
	0.38	0.44	0.8	0.42
	0.45	0.5	0.83	0.35
