# Supplementary material for: Bubble-Induced Endothelial Microparticles Promote Endothelial Dysfunction
Source: PLoS One. 2017 Jan 23;12(1):e0168881. doi: 10.1371/journal.pone.0168881 (PMC5256891; doi:10.1371/journal.pone.0168881)
Supplement: S6 File — (XLSX) [file pone.0168881.s006.xlsx]

## Sheet: Sheet1
TEER(Ω×cm2)
EMPs	－	－	＋	＋
FSN-100	－	＋	－	＋
	45	43	35	44
	42	43	35	47
	43	44	33	41
