# Supplementary material for: Bubble-Induced Endothelial Microparticles Promote Endothelial Dysfunction
Source: PLoS One. 2017 Jan 23;12(1):e0168881. doi: 10.1371/journal.pone.0168881 (PMC5256891; doi:10.1371/journal.pone.0168881)
Supplement: S7 File — (XLSX) [file pone.0168881.s007.xlsx]

## Sheet: Sheet1
s-TM
EMPs	－	－	＋	＋
FSN-100	－	＋	－	＋
	11.07	9.62	31.39	9.45
	10.26	10.12	27.31	9.85
	9.97	10.36	31.99	10.6
