# Supplementary material for: Bubble-Induced Endothelial Microparticles Promote Endothelial Dysfunction
Source: PLoS One. 2017 Jan 23;12(1):e0168881. doi: 10.1371/journal.pone.0168881 (PMC5256891; doi:10.1371/journal.pone.0168881)
Supplement: S8 File — (XLSX) [file pone.0168881.s008.xlsx]

## Sheet: Sheet1
s-VCAM-1
EMPs	－	－	＋	＋
FSN-100	－	＋	－	＋
	2.03	2.15	3.81	2.31
	2.33	2.25	3.59	2.32
	2.67	2.76	3.31	2.62
