# Supplementary material for: Bubble-Induced Endothelial Microparticles Promote Endothelial Dysfunction
Source: PLoS One. 2017 Jan 23;12(1):e0168881. doi: 10.1371/journal.pone.0168881 (PMC5256891; doi:10.1371/journal.pone.0168881)
Supplement: S9 File — (XLSX) [file pone.0168881.s009.xlsx]

## Sheet: Sheet1
s-ICAM-1
EMPs	－	－	＋	＋
FSN-100	－	＋	－	＋
	4.84	4.86	6.36	5.06
	5.24	5.28	6.57	5.36
	5.13	5.22	6.65	5.2
